# Supplementary material for: Detection of Cancer Recurrence Using Systemic Inflammatory Markers and Machine Learning after Concurrent Chemoradiotherapy for Head and Neck Cancers
Source: Cancers (Basel). 2023 Jul 8;15(14):3540. doi: 10.3390/cancers15143540 (PMC10377662; doi:10.3390/cancers15143540)
Supplement: Supplementary file 1 [file cancers-15-03540-s001.zip]

Archive with 2 entries (1 files):
- cancers-2457231-supplementary/
- cancers-2457231-supplementary/Supple_Table S1.pdf
